# Supplementary material for: Genetic diversity and structure of Bipolaris oryzae and Exserohilum rostratum populations causing brown spot of rice in Burkina Faso based on genotyping-by-sequencing
Source: Front Plant Sci. 2022 Nov 25;13:1022348. doi: 10.3389/fpls.2022.1022348 (PMC9732276; doi:10.3389/fpls.2022.1022348)
Supplement: Supplementary file 1 [file DataSheet_1.zip]

Archive with 11 entries (10 files):
- Supplementary/
- Supplementary/Supplementary Figure 1.docx
- Supplementary/Supplementary Figure 2.docx
- Supplementary/Supplementary Figure 3.docx
- Supplementary/Supplementary Figure 4.docx
- Supplementary/Supplementary Figure 5.docx
- Supplementary/Supplementary Figure 6.docx
- Supplementary/Supplementary Figure 7.docx
- Supplementary/Supplementary Figure 8.docx
- Supplementary/Supplementary Table S1.xlsx
- Supplementary/Supplementary Table S2.xlsx
