# Supplementary material for: Genetic diversity and structure of Bipolaris oryzae and Exserohilum rostratum populations causing brown spot of rice in Burkina Faso based on genotyping-by-sequencing
Source: Front Plant Sci. 2022 Nov 25;13:1022348. doi: 10.3389/fpls.2022.1022348 (PMC9732276; doi:10.3389/fpls.2022.1022348)
Supplement: Supplementary file 1 [file DataSheet_1.zip › Supplementary/Supplementary Table S1.xlsx]

## Sheet: Supplementary Table S1
Supplementary Table S1. Agro-ecological location of collected rice samples, mating type and genetic clusters of each Bipolaris oryzae isolate
Number	Isolates codes	Rice organ	Type of rice field	Year of collection	Localities	Cordinates (Latitude Longitude)	Mating type	Genetic clusters formed by DAPC
1	BF9012	Leaf	Irrigated	2018	Banfora	10.698093 -4.817983	Not tested	Cluster 1
2	BF9014	Leaf	Irrigated	2018	Banfora	10.698093 -4.817983	Not tested	Cluster 1
3	BF9020	Leaf	Irrigated	2018	Banfora	10.698093 -4.817983	Not tested	Cluster 1
4	BF9033	Seed	Irrigated	2018	Banzon	11.33585-4.80256	MAT1-2	Cluster 1
5	BF9034	Seed	Irrigated	2018	Banzon	11.33585-4.80256	MAT1-2	Cluster 1
6	BF9035	Seed	Irrigated	2018	Banzon	11.33585-4.80256	MAT1-2	Cluster 1
7	BF9042	Leaf	Lowland	2019	Banfora	10.650341-4.839661	MAT1-2	Cluster 4
8	BF9045	Leaf	Lowland	2019	Banfora	10.650341-4.839661	MAT1-1	Cluster 1
9	BF9047	Leaf	Lowland	2019	Banfora	10.64295-4.83011	Not tested	Cluster 4
10	BF9057	Leaf	Irrigated	2019	Banfora	10.644389-4.831435	Not tested	Cluster 1
11	BF9060	Leaf	Irrigated	2019	Banfora	10.68983-4.81326	No amplicon	Cluster 2
12	BF9062	Leaf	Irrigated	2019	Banfora	10.68983-4.81326	MAT1-1	Cluster 4
13	BF9063	Leaf	Irrigated	2019	Banfora	10.68983-4.81326	MAT1-1	Cluster 4
14	BF9069	Leaf	Irrigated	2019	Banfora	10.68197-4.80782	Not tested	Cluster 4
15	BF9078	Leaf	Irrigated	2019	Banzon	11.29576-4.824027	Not tested	Cluster 1
16	BF9082	Leaf	Irrigated	2019	Banzon	11.281546-4.828799	MAT1-1	Cluster 1
17	BF9083	Leaf	Irrigated	2019	Banzon	11.281546-4.828799	MAT1-1	Cluster 1
18	BF9084	Leaf	Irrigated	2019	Banzon	11.281546-4.828799	MAT1-1	Cluster 2
19	BF9086	Leaf	Irrigated	2019	Banzon	11.281546-4.828799	MAT1-2	Cluster 2
20	BF9091	Leaf	Lowland	2019	Bama	11.366497-4.373225	MAT1-1	Cluster 3
21	BF9097	Leaf	Lowland	2019	Bama	11.366497-4.373225	MAT1-2	Cluster 3
22	BF9101	Leaf	Lowland	2019	Bama	11.366497-4.373225	MAT1-1	Cluster 1
23	BF9103	Leaf	Lowland	2019	Bama	11.366497-4.373225	MAT1-2	Cluster 1
24	BF9106	Leaf	Lowland	2019	Bama	11.366497-4.373225	MAT1-2	Cluster 1
25	BF9107	Leaf	Lowland	2019	Bama	11.366497-4.373225	MAT1-1	Cluster 3
26	BF9109	Leaf	Lowland	2019	Bama	11.366497-4.373225	MAT1-1	Cluster 3
27	BF9110	Leaf	Lowland	2019	Bama	11.366497-4.373225	MAT1-1	Cluster 2
28	BF9111	Leaf	Lowland	2019	Bama	11.366497-4.373225	MAT1-1	Cluster 2
29	BF9123	Leaf	Lowland	2019	Bagre	11.53071-0.48458	MAT1-1	Cluster 2
30	BF9125	Panicle	Lowland	2019	Bagre	11.53071-0.48458	MAT1-1	Cluster 1
31	BF9126	Leaf	Lowland	2019	Bagre	11.53071-0.48458	MAT1-2	Cluster 2
32	BF9127	Panicle	Lowland	2019	Bagre	11.53071-0.48458	MAT1-2	Cluster 2
33	BF9129	Leaf	Lowland	2019	Bagre	11.53071-0.48458	MAT1-1	Cluster 1
34	BF9130	Panicle	Lowland	2019	Bagre	11.53071-0.48458	MAT1-1	Cluster 1
35	BF9157	Leaf	Irrigated	2019	Bama	11.37503-4.39411	MAT1-1	Cluster 2
36	BF9172	Leaf	Irrigated	2019	Bagre	11.45734-0.53372	MAT1-2	Cluster 3
37	BF9174	Panicle	Irrigated	2019	Bagre	11.45734-0.53372	MAT1-2	Cluster 2
38	BF9176	Leaf	Irrigated	2019	Bagre	11.45734-0.53372	MAT1-2	Cluster 1
39	BF9222	Leaf	Lowland	2019	Banzon	11.284235-4.834093	MAT1-1	Cluster 1
40	BF9223	Leaf	Lowland	2019	Banzon	11.284235-4.834093	MAT1-2	Cluster 1
41	BF9226	Leaf	Irrigated	2019	Sourou	13.00927-3.44098	MAT1-2	Cluster 3
42	BF9234	Leaf	Irrigated	2019	Sourou	13.00927-3.44098	MAT1-1	Cluster 3
43	BF9239	Panicle	Irrigated	2019	Sourou	13.00927-3.44098	MAT1-1	Cluster 3
44	BF9242	Leaf	Irrigated	2019	Sourou	13.03593-3.44993	MAT1-1	Cluster 3
45	BF9248	Leaf	Irrigated	2019	Sourou	13.03593-3.44993	MAT1-2	Cluster 3
46	BF9254	Panicle	Irrigated	2019	Sourou	13.03593-3.44993	MAT1-1	Cluster 3
47	BF9255	Leaf	Irrigated	2019	Sourou	13.03593-3.44993	MAT1-1	Cluster 1
48	BF9256	Panicle	Irrigated	2019	Sourou	13.03593-3.44993	MAT1-1	Cluster 3
49	BF9259	Leaf	Irrigated	2019	Sourou	13.03642-3.44860	MAT1-2	Cluster 1
50	BF9268	Leaf	Irrigated	2019	Sourou	13.03642-3.44860	MAT1-1	Cluster 2
51	BF9270	Leaf	Irrigated	2019	Sourou	13.02441-3.44062	MAT1-2	Cluster 1
52	BF9272	Leaf	Irrigated	2019	Sourou	13.02441-3.44062	MAT1-1	Cluster 3
53	BF9273	Leaf	Irrigated	2019	Sourou	13.02441-3.44062	MAT1-1	Cluster 1
54	BF9289	Leaf	Irrigated	2019	Sourou	13.02441-3.44062	MAT1-1	Cluster 2
55	BF9290	Panicle	Irrigated	2019	Sourou	13.02441-3.44062	MAT1-2	Cluster 1
56	BF9291	Leaf	Irrigated	2019	Sourou	13.02441-3.44062	MAT1-1	Cluster 1
57	BF9294	Leaf	Irrigated	2019	Sourou	13.06297-3.44896	MAT1-2	Cluster 1
58	BF9296	Leaf	Irrigated	2019	Sourou	13.06297-3.44896	MAT1-1	Cluster 3
59	BF9303	Leaf	Irrigated	2019	Sourou	13.07184-3.44487	MAT1-2	Cluster 3
60	BF9306	Leaf	Irrigated	2019	Sourou	13.07184-3.44487	MAT1-1	Cluster 3
61	BF9307	Leaf	Irrigated	2019	Sourou	13.07103-3.44331	MAT1-2	Cluster 2
