# Supplementary material for: Genetic diversity and structure of Bipolaris oryzae and Exserohilum rostratum populations causing brown spot of rice in Burkina Faso based on genotyping-by-sequencing
Source: Front Plant Sci. 2022 Nov 25;13:1022348. doi: 10.3389/fpls.2022.1022348 (PMC9732276; doi:10.3389/fpls.2022.1022348)
Supplement: Supplementary file 1 [file DataSheet_1.zip › Supplementary/Supplementary Table S2.xlsx]

## Sheet: Supplementary Table S2
Supplementary Table S2. Agro-ecological location of collected rice samples, mating type and genetic clusters of each Exserohilum rostratum isolate
Numbers	Isolates codes	Rice organ	Type of rice field	Year of collection	Localities	Cordinates (Latitude Longitude)	Mating type	Genetic clusters formed by DAPC
1	BF9038	Leaf	Lowland	2019	Banfora	10.64604-4.82541	MAT1-2	Cluster 2
2	BF9041	Leaf	Lowland	2019	Banfora	10.650341-4.839661	No amplicon	Cluster 3
3	BF9043	Leaf	Lowland	2019	Banfora	10.650341-4.839661	MAT1-2	Cluster 1
4	BF9049	Leaf	Lowland	2019	Banfora	10.64295-4.83011	MAT1-2	Cluster 1
5	BF9050	Leaf	Lowland	2019	Banfora	10.64295-4.83011	MAT1-2	Cluster 2
6	BF9051	Panicle	Lowland	2019	Banfora	10.64295-4.83011	MAT1-2	Cluster 2
7	BF9052	Leaf	Irrigated	2019	Banfora	10.644389-4.831435	MAT1-2	Cluster 2
8	BF9054	Leaf	Irrigated	2019	Banfora	10.644389-4.831435	MAT1-1/MAT1-2	Cluster 3
9	BF9056	Leaf	Irrigated	2019	Banfora	10.644389-4.831435	MAT1-2	Cluster 2
10	BF9058	Leaf	Irrigated	2019	Banfora	10.644389-4.831435	MAT1-2	Cluster 2
11	BF9064	Leaf	Irrigated	2019	Banfora	10.68983-4.81326	MAT1-2	Cluster 2
12	BF9066	Leaf	Irrigated	2019	Banfora	10.68197-4.80782	MAT1-2	Cluster 1
13	BF9074	Leaf	Irrigated	2019	Banfora	10.68197-4.80782	MAT1-2	Cluster 1
14	BF9077	Leaf	Irrigated	2019	Banzon	11.29576-4.824027	MAT1-2	Cluster 2
15	BF9085	Leaf	Irrigated	2019	Banzon	11.281546-4.828799	MAT1-2	Cluster 2
16	BF9087	Leaf	Irrigated	2019	Banzon	11.281932-4.828375	MAT1-2	Cluster 4
17	BF9088	Leaf	Irrigated	2019	Banzon	11.281932-4.828375	MAT1-2	Cluster 1
18	BF9089	Leaf	Irrigated	2019	Banzon	11.281932-4.828375	MAT1-2	Cluster 1
19	BF9092	Leaf	Lowland	2019	Bama	11.366497-4.373225	MAT1-2	Cluster 3
20	BF9093	Leaf	Lowland	2019	Bama	11.366497-4.373225	MAT1-2	Cluster 2
21	BF9095	Leaf	Lowland	2019	Bama	11.366497-4.373225	MAT1-2	Cluster 2
22	BF9096	Leaf	Lowland	2019	Bama	11.366497-4.373225	MAT1-1/MAT1-2	Cluster 1
23	BF9099	Leaf	Lowland	2019	Bama	11.366497-4.373225	MAT1-2	Cluster 3
24	BF9102	Leaf	Lowland	2019	Bama	11.366497-4.373225	MAT1-2	Cluster 2
25	BF9114	Leaf	Irrigated	2019	Bama	11.37503-4.39411	MAT1-2	Cluster 3
26	BF9115	Leaf	Irrigated	2019	Bama	11.37503-4.39411	MAT1-2	Cluster 2
27	BF9118	Leaf	Irrigated	2019	Bama	11.37572-4.39294	MAT1-2	Cluster 1
28	BF9119	Leaf	Lowland	2019	Bagre	11.53071-0.48458	MAT1-2	Cluster 2
29	BF9120	Leaf	Lowland	2019	Bagre	11.53071-0.48458	MAT1-2	Cluster 2
30	BF9121	Leaf	Lowland	2019	Bagre	11.53071-0.48458	MAT1-2	Cluster 4
31	BF9122	Leaf	Lowland	2019	Bagre	11.53071-0.48458	MAT1-2	Cluster 2
32	BF9124	Leaf	Lowland	2019	Bagre	11.53071-0.48458	MAT1-2	Cluster 2
33	BF9128	Panicle	Lowland	2019	Bagre	11.53071-0.48458	MAT1-2	Cluster 2
34	BF9131	Leaf	Irrigated	2019	Bagre	11.40091-0.54138	MAT1-2	Cluster 1
35	BF9132	Leaf	Irrigated	2019	Bagre	11.40091-0.54138	MAT1-2	Cluster 2
36	BF9134	Leaf	Irrigated	2019	Bagre	11.40091-0.54138	MAT1-2	Cluster 2
37	BF9135	Leaf	Irrigated	2019	Bagre	11.40091-0.54138	MAT1-2	Cluster 1
38	BF9137	Leaf	Irrigated	2019	Bagre	11.40224-0.54111	MAT1-2	Cluster 1
39	BF9138	Leaf	Irrigated	2019	Bagre	11.40224-0.54111	MAT1-2	Cluster 1
40	BF9139	Leaf	Irrigated	2019	Bagre	11.40224-0.54111	MAT1-2	Cluster 1
41	BF9140	Leaf	Irrigated	2019	Bagre	11.40224-0.54111	MAT1-2	Cluster 2
42	BF9141	Leaf	Irrigated	2019	Bagre	11.40224-0.54111	MAT1-2	Cluster 1
43	BF9142	Leaf	Irrigated	2019	Bagre	11.40224-0.54111	MAT1-2	Cluster 2
44	BF9143	Leaf	Irrigated	2019	Bagre	11.40224-0.54111	MAT1-2	Cluster 1
45	BF9144	Leaf	Irrigated	2019	Bagre	11.40224-0.54111	MAT1-2	Cluster 2
46	BF9147	Leaf	Irrigated	2019	Bagre	11.40224-0.54111	MAT1-2	Cluster 2
47	BF9148	Leaf	Irrigated	2019	Bama	11.37503-4.39411	MAT1-2	Cluster 3
48	BF9149	Leaf	Irrigated	2019	Bama	11.37503-4.39411	MAT1-2	Cluster 1
49	BF9150	Leaf	Irrigated	2019	Bama	11.37503-4.39411	MAT1-2	Cluster 1
50	BF9154	Leaf	Irrigated	2019	Bama	11.37503-4.39411	MAT1-2	Cluster 3
51	BF9160	Leaf	Irrigated	2019	Bagre	11.40555-0.54057	MAT1-2	Cluster 1
52	BF9161	Leaf	Irrigated	2019	Bagre	11.40555-0.54057	MAT1-2	Cluster 1
53	BF9162	Leaf	Irrigated	2019	Bagre	11.40555-0.54057	MAT1-2	Cluster 1
54	BF9164	Leaf	Irrigated	2019	Bagre	11.40555-0.54057	MAT1-2	Cluster 1
55	BF9165	Leaf	Irrigated	2019	Bagre	11.40555-0.54057	No amplicon	Cluster 3
56	BF9166	Leaf	Irrigated	2019	Bagre	11.40555-0.54057	MAT1-1/MAT1-2	Cluster 4
57	BF9167	Leaf	Irrigated	2019	Bagre	11.40555-0.54057	MAT1-2	Cluster 1
58	BF9169	Leaf	Irrigated	2019	Bagre	11.45734-0.53372	MAT1-2	Cluster 1
59	BF9171	Leaf	Irrigated	2019	Bagre	11.45734-0.53372	MAT1-2	Cluster 1
60	BF9173	Leaf	Irrigated	2019	Bagre	11.45734-0.53372	MAT1-2	Cluster 2
61	BF9175	Panicle	Irrigated	2019	Bagre	11.45734-0.53372	MAT1-2	Cluster 1
62	BF9177	Panicle	Irrigated	2019	Bagre	11.45734-0.53372	MAT1-1/MAT1-2	Cluster 1
63	BF9178	Leaf	Irrigated	2019	Bagre	11.45734-0.53372	MAT1-2	Cluster 2
64	BF9179	Leaf	Irrigated	2019	Bagre	11.45734-0.53372	MAT1-2	Cluster 1
65	BF9180	Leaf	Irrigated	2019	Bagre	11.45351-0.53390	MAT1-2	Cluster 1
66	BF9181	Leaf	Irrigated	2019	Bagre	11.45351-0.53390	MAT1-2	Cluster 1
67	BF9182	Leaf	Irrigated	2019	Bagre	11.45351-0.53390	MAT1-2	Cluster 1
68	BF9183	Leaf	Irrigated	2019	Bagre	11.45351-0.53390	MAT1-2	Cluster 1
69	BF9184	Leaf	Irrigated	2019	Bagre	11.45351-0.53390	MAT1-2	Cluster 1
70	BF9185	Leaf	Irrigated	2019	Bagre	11.45351-0.53390	MAT1-2	Cluster 1
71	BF9186	Leaf	Irrigated	2019	Bagre	11.45351-0.53390	MAT1-2	Cluster 1
72	BF9187	Leaf	Irrigated	2019	Bagre	11.45351-0.53390	MAT1-2	Cluster 1
73	BF9188	Leaf	Irrigated	2019	Bagre	11.45351-0.53390	MAT1-2	Cluster 1
74	BF9189	Leaf	Irrigated	2019	Bagre	11.45351-0.53390	MAT1-2	Cluster 2
75	BF9190	Leaf	Irrigated	2019	Bagre	11.45351-0.53390	MAT1-2	Cluster 1
76	BF9191	Leaf	Irrigated	2019	Bagre	11.45351-0.53390	MAT1-2	Cluster 1
77	BF9192	Leaf	Irrigated	2019	Bagre	11.45351-0.53390	MAT1-2	Cluster 1
78	BF9193	Leaf	Irrigated	2019	Bagre	11.45351-0.53390	MAT1-1/MAT1-2	Cluster 1
79	BF9194	Leaf	Irrigated	2019	Bagre	11.45351-0.53390	MAT1-1/MAT1-2	Cluster 1
80	BF9195	Leaf	Irrigated	2019	Bagre	11.45351-0.53390	MAT1-1/MAT1-2	Cluster 1
81	BF9196	Leaf	Irrigated	2019	Bagre	11.45351-0.53390	MAT1-1/MAT1-2	Cluster 1
82	BF9197	Leaf	Irrigated	2019	Bagre	11.45351-0.53390	MAT1-2	Cluster 1
83	BF9198	Leaf	Irrigated	2019	Bagre	11.44923-0.53295	MAT1-2	Cluster 2
84	BF9199	Leaf	Irrigated	2019	Bagre	11.44923-0.53295	MAT1-2	Cluster 2
85	BF9200	Leaf	Irrigated	2019	Bagre	11.44923-0.53295	MAT1-1	Cluster 1
86	BF9203	Leaf	Irrigated	2019	Bagre	11.44923-0.53295	MAT1-2	Cluster 2
87	BF9204	Leaf	Irrigated	2019	Bagre	11.44923-0.53295	MAT1-2	Cluster 1
88	BF9205	Leaf	Irrigated	2019	Bagre	11.44923-0.53295	MAT1-1	Cluster 2
89	BF9206	Leaf	Irrigated	2019	Bagre	11.44923-0.53295	MAT1-1	Cluster 3
90	BF9207	Leaf	Irrigated	2019	Bagre	11.44923-0.53295	MAT1-1	Cluster 2
91	BF9208	Leaf	Irrigated	2019	Bagre	11.44923-0.53295	MAT1-1	Cluster 1
92	BF9209	Leaf	Irrigated	2019	Bagre	11.44923-0.53295	MAT1-2	Cluster 1
93	BF9212	Leaf	Irrigated	2019	Bagre	11.44923-0.53295	MAT1-2	Cluster 3
94	BF9213	Leaf	Irrigated	2019	Bagre	11.44923-0.53295	MAT1-1	Cluster 2
95	BF9214	Leaf	Irrigated	2019	Bagre	11.44351-0.53158	MAT1-2	Cluster 3
96	BF9215	Leaf	Irrigated	2019	Bagre	11.44351-0.53158	MAT1-2	Cluster 2
97	BF9216	Leaf	Irrigated	2019	Bagre	11.44351-0.53158	MAT1-2	Cluster 2
98	BF9217	Leaf	Irrigated	2019	Bagre	11.44351-0.53158	No amplicon	Cluster 4
99	BF9218	Leaf	Irrigated	2019	Bagre	11.44351-0.53158	MAT1-2	Cluster 2
100	BF9221	Leaf	Irrigated	2019	Bagre	11.44351-0.53158	MAT1-2	Cluster 3
101	BF9227	Leaf	Irrigated	2019	Sourou	13.00927-3.44098	No amplicon	Cluster 3
102	BF9230	Leaf	Irrigated	2019	Sourou	13.00927-3.44098	No amplicon	Cluster 3
103	BF9231	Leaf	Irrigated	2019	Sourou	13.00927-3.44098	No amplicon	Cluster 3
104	BF9233	Leaf	Irrigated	2019	Sourou	13.00927-3.44098	MAT1-2	Cluster 2
105	BF9235	Leaf	Irrigated	2019	Sourou	13.00927-3.44098	MAT1-1	Cluster 4
106	BF9240	Leaf	Irrigated	2019	Sourou	13.00927-3.44098	MAT1-2	Cluster 2
107	BF9243	Leaf	Irrigated	2019	Sourou	13.03593-3.44993	MAT1-2	Cluster 2
108	BF9245	Leaf	Irrigated	2019	Sourou	13.03593-3.44993	MAT1-2	Cluster 1
109	BF9246	Leaf	Irrigated	2019	Sourou	13.03593-3.44993	MAT1-2	Cluster 2
110	BF9247	Leaf	Irrigated	2019	Sourou	13.03593-3.44993	MAT1-2	Cluster 2
111	BF9249	Leaf	Irrigated	2019	Sourou	13.03593-3.44993	MAT1-2	Cluster 2
112	BF9252	Leaf	Irrigated	2019	Sourou	13.03593-3.44993	MAT1-2	Cluster 2
113	BF9253	Leaf	Irrigated	2019	Sourou	13.03593-3.44993	MAT1-1	Cluster 1
114	BF9257	Leaf	Irrigated	2019	Sourou	13.03642-3.44860	MAT1-2	Cluster 3
115	BF9258	Leaf	Irrigated	2019	Sourou	13.03642-3.44860	MAT1-2	Cluster 2
116	BF9260	Leaf	Irrigated	2019	Sourou	13.03642-3.44860	MAT1-2	Cluster 2
117	BF9263	Leaf	Irrigated	2019	Sourou	13.03642-3.44860	MAT1-1	Cluster 1
118	BF9265	Leaf	Irrigated	2019	Sourou	13.03642-3.44860	MAT1-2	Cluster 2
119	BF9267	Leaf	Irrigated	2019	Sourou	13.03642-3.44860	MAT1-2	Cluster 1
120	BF9271	Leaf	Irrigated	2019	Sourou	13.02441-3.44062	MAT1-2	Cluster 3
121	BF9275	Leaf	Irrigated	2019	Sourou	13.02441-3.44062	MAT1-2	Cluster 1
122	BF9276	Leaf	Irrigated	2019	Sourou	13.02441-3.44062	MAT1-2	Cluster 1
123	BF9277	Leaf	Irrigated	2019	Sourou	13.02441-3.44062	MAT1-2	Cluster 3
124	BF9279	Leaf	Irrigated	2019	Sourou	13.02441-3.44062	MAT1-2	Cluster 2
125	BF9280	Leaf	Irrigated	2019	Sourou	13.02441-3.44062	MAT1-2	Cluster 2
126	BF9281	Leaf	Irrigated	2019	Sourou	13.02441-3.44062	MAT1-2	Cluster 2
127	BF9282	Leaf	Irrigated	2019	Sourou	13.02441-3.44062	MAT1-2	Cluster 1
128	BF9283	Leaf	Irrigated	2019	Sourou	13.02441-3.44062	MAT1-2	Cluster 2
129	BF9288	Leaf	Irrigated	2019	Sourou	13.02441-3.44062	MAT1-2	Cluster 4
130	BF9292	Leaf	Irrigated	2019	Sourou	13.06297-3.44896	No amplicon	Cluster 3
131	BF9293	Leaf	Irrigated	2019	Sourou	13.06297-3.44896	MAT1-2	Cluster 2
132	BF9298	Leaf	Irrigated	2019	Sourou	13.07184-3.44487	No amplicon	Cluster 3
133	BF9299	Leaf	Irrigated	2019	Sourou	13.07184-3.44487	MAT1-1	Cluster 3
134	BF9300	Leaf	Irrigated	2019	Sourou	13.07184-3.44487	MAT1-1/MAT1-2	Cluster 2
135	BF9301	Leaf	Irrigated	2019	Sourou	13.07184-3.44487	MAT1-2	Cluster 2
136	BF9302	Leaf	Irrigated	2019	Sourou	13.07184-3.44487	MAT1-2	Cluster 3
137	BF9304	Leaf	Irrigated	2019	Sourou	13.07184-3.44487	No amplicon	Cluster 3
138	BF9305	Leaf	Irrigated	2019	Sourou	13.07184-3.44487	MAT1-2	Cluster 2
139	BF9308	Leaf	Irrigated	2019	Sourou	13.07103-3.44331	MAT1-1/MAT1-2	Cluster 1
140	BF9310	Leaf	Irrigated	2019	Sourou	13.07103-3.44331	MAT1-2	Cluster 1
141	BF9311	Leaf	Irrigated	2019	Sourou	13.07103-3.44331	No amplicon	Cluster 3
142	BF9312	Leaf	Irrigated	2019	Sourou	13.07103-3.44331	MAT1-2	Cluster 2
143	BF9313	Leaf	Irrigated	2019	Sourou	13.07103-3.44331	MAT1-2	Cluster 2
144	BF9314	Leaf	Irrigated	2019	Sourou	13.07103-3.44331	MAT1-2	Cluster 2
145	BF9315	Leaf	Irrigated	2019	Sourou	13.07103-3.44331	MAT1-2	Cluster 2
146	BF9316	Leaf	Irrigated	2019	Sourou	13.07594-3.44579	MAT1-2	Cluster 3
147	BF9318	Leaf	Irrigated	2019	Sourou	13.07594-3.44579	MAT1-2	Cluster 4
148	BF9319	Leaf	Irrigated	2019	Sourou	13.07594-3.44579	MAT1-2	Cluster 2
149	BF9320	Leaf	Irrigated	2019	Sourou	13.07594-3.44579	MAT1-2	Cluster 2
150	BF9321	Leaf	Irrigated	2019	Sourou	13.07594-3.44579	No amplicon	Cluster 3
151	BF9323	Leaf	Irrigated	2019	Sourou	13.07594-3.44579	No amplicon	Cluster 1
